# Supplementary material for: Reproducible and Interpretable Machine Learning-Based Radiomic Analysis for Overall Survival Prediction in Glioblastoma Multiforme
Source: Cancers (Basel). 2024 Sep 30;16(19):3351. doi: 10.3390/cancers16193351 (PMC11476262; doi:10.3390/cancers16193351)
Supplement: Supplementary file 1 [file cancers-16-03351-s001.zip]

Archive with 1 entries (1 files):
- cancers-3215423-supplementary.pdf
